# Supplementary material for: A Single α Helix Drives Extensive Remodeling of the Proteasome Lid and Completion of Regulatory Particle Assembly
Source: Cell. 2015 Oct 8;163(2):432–44. doi: 10.1016/j.cell.2015.09.022 (PMC4601081; doi:10.1016/j.cell.2015.09.022)
Supplement: Table S1. Table Containing All MS/MS Peptide Cross-link Information, Related to Figures 2 and 3 [file mmc2.xlsx]

## Sheet: List of quantified cross-links
linkage ID	Linked protein 1	linked resid 1	Linked protein 2	linked resid 2	Linkage note	Number of quantified event	Total signal intensity	Sub-group	Quantified in sample	Forward-labelled Log2(LP2/lid)	reverse-labelled Log2(LP2/lid)	Log2(LP2/lid)	p value for Significance A test	PDB|4CR2 chain 1	PDB|4CR2 residue 1	Cross-linked residue 1 in 4CR2	PDB|4CR2 chain 2	PDB|4CR2 residue 2	Cross-linked residue 2 in 4CR2	Cα distance (Å) in 4CR2	Theoretical cross-linking limit (Å)
RPN11,12;RPN11,208	RPN11	12	RPN11	208	Within subunits	2	9380800	Common	Forward-reverse	0.170583	0.577992	0.374288	0.68	V	12	LYS	V	208	LYS	N/A	27.4
RPN3,486;RPN11,267	RPN3	486	RPN11	267	Between subunits	3	367729000	Common	Forward-reverse	0.215977	-0.15465	0.0306636	0.95	S	486	LYS	V	267	LYS	N/A	27.4
RPN3,485;RPN8,300	RPN3	485	RPN8	300	Between subunits	7	615015020	Common	Forward-reverse	0.264241	-0.10109	0.0815754	1	S	485	LYS	U	300	LYS	N/A	27.4
RPN3,485;RPN8,309	RPN3	485	RPN8	309	Between subunits	4	1332239000	Common	Forward-reverse	-0.248577	0.375097	0.0632601	0.98	S	485	LYS	U	309	LYS	N/A	27.4
RPN3,486;RPN8,300	RPN3	486	RPN8	300	Between subunits	4	117332430	Common	Forward-reverse	-0.179597	-0.124451	-0.152024	0.75	S	486	LYS	U	300	LYS	N/A	27.4
RPN3,486;RPN8,309	RPN3	486	RPN8	309	Between subunits	6	593383300	Common	Forward-reverse	-0.398891	0.124748	-0.137071	0.77	S	486	LYS	U	309	LYS	N/A	27.4
RPN3,299;SEM1,18	RPN3	299	SEM1	18	Between subunits	2	719342000	Common	Forward-reverse	0.727791	1.22649	0.977138	0.21	S	299	LYS	Y	18	LYS	N/A	27.4
RPN3,299;SEM1,19	RPN3	299	SEM1	19	Between subunits	2	58012600	Common	Forward-reverse	1.07891	1.68053	1.37972	0.07	S	299	LYS	Y	19	LYS	N/A	27.4
RPN5,404;RPN11,148	RPN5	404	RPN11	148	Between subunits	5	12239812000	Common	Forward-reverse	-0.165927	-0.374173	-0.27005	0.64	P	404	LYS	V	148	LYS	59.2	27.4
RPN5,404;RPN11,150	RPN5	404	RPN11	150	Between subunits	8	5188725700	Common	Forward-reverse	0.11982	-0.164678	-0.0224288	0.89	P	404	LYS	V	150	LYS	60.4	27.4
RPN5,56;RPN5,108	RPN5	56	RPN5	108	Within subunits	5	983054300	Common	Forward-reverse	0.166451	-0.531036	-0.182292	0.72	P	56	LYS	P	108	LYS	28.9	27.4
RPN5,56;RPN5,141	RPN5	56	RPN5	141	Within subunits	12	6728848800	Common	Forward-reverse	0.213562	-0.197436	0.00806316	0.92	P	56	LYS	P	141	LYS	26.5	27.4
RPN5,105;RPN5,141	RPN5	105	RPN5	141	Within subunits	3	198046000	Common	Forward-reverse	-0.190469	-0.282537	-0.236503	0.67	P	105	LYS	P	141	LYS	12.4	27.4
RPN5,108;RPN5,141	RPN5	108	RPN5	141	Within subunits	2	52861700	Common	Forward-reverse	0.117303	-1.28856	-0.585627	0.37	P	108	LYS	P	141	LYS	16.7	27.4
RPN5,291;RPN5,295	RPN5	291	RPN5	295	Within subunits	2	2361789000	Common	Forward-reverse	-0.352636	-0.534959	-0.443798	0.48	P	291	LYS	P	295	SER	6.3	23.8
RPN5,56;RPN6,195	RPN5	56	RPN6	195	Between subunits	4	937463400	Common	Forward-reverse	-0.154816	-0.14543	-0.150123	0.76	P	56	LYS	Q	195	LYS	78.3	27.4
RPN5,56;RPN6,288	RPN5	56	RPN6	288	Between subunits	2	54045800	Common	Forward-reverse	-0.64284	-0.185884	-0.414362	0.51	P	56	LYS	Q	288	LYS	54.2	27.4
RPN5,108;RPN6,195	RPN5	108	RPN6	195	Between subunits	3	417372210	Common	Forward-reverse	-0.165061	0.153901	-0.00558004	0.91	P	108	LYS	Q	195	LYS	71.9	27.4
RPN5,147;RPN6,195	RPN5	147	RPN6	195	Between subunits	2	98931300	Common	Forward-reverse	0.296165	0.0712754	0.18372	0.89	P	147	LYS	Q	195	LYS	58.1	27.4
RPN5,147;RPN6,288	RPN5	147	RPN6	288	Between subunits	2	19040000	Common	Forward-reverse	1.07323	-0.0126221	0.530304	0.53	P	147	LYS	Q	288	LYS	29.3	27.4
RPN5,108;RPN7,2	RPN5	108	RPN7	2	Between subunits	4	365993900	Common	Forward-reverse	0.198932	-0.114037	0.0424478	0.96	P	108	LYS	R	2	N-terminal	N/A	17.4
RPN5,141;RPN7,2	RPN5	141	RPN7	2	Between subunits	2	15252300	Common	Forward-reverse	0.703477	-0.149779	0.276849	0.78	P	141	LYS	R	2	N-terminal	N/A	17.4
RPN5,209;RPN8,82	RPN5	209	RPN8	82	Between subunits	2	369149000	Common	Forward-reverse	-1.38886	-0.303316	-0.846087	0.21	P	209	LYS	U	82	LYS	48.5	27.4
RPN5,292;RPN9,145	RPN5	292	RPN9	145	Between subunits	4	6876760000	Common	Forward-reverse	0.267478	-0.611939	-0.172231	0.73	P	292	LYS	O	145	LYS	18.5	27.4
RPN6,195;RPN11,15	RPN6	195	RPN11	15	Between subunits	2	13387000	Common	Forward-reverse	-1.78637	-0.884804	-1.33559	0.06	Q	195	LYS	V	15	SER	N/A	23.8
RPN6,126;RPN7,2	RPN6	126	RPN7	2	Between subunits	6	4355035000	Common	Forward-reverse	-0.00686309	0.24963	0.121383	0.96	Q	126	LYS	R	2	N-terminal	N/A	17.4
RPN6,134;RPN7,2	RPN6	134	RPN7	2	Between subunits	3	651717500	Common	Forward-reverse	0.00132867	-0.157483	-0.078077	0.83	Q	134	LYS	R	2	N-terminal	N/A	17.4
RPN6,193;RPN7,2	RPN6	193	RPN7	2	Between subunits	8	1326669400	Common	Forward-reverse	-0.17545	0.232909	0.0287296	0.94	Q	193	LYS	R	2	N-terminal	N/A	17.4
RPN6,195;RPN7,2	RPN6	195	RPN7	2	Between subunits	4	5710171000	Common	Forward-reverse	-0.0988796	0.436867	0.168993	0.9	Q	195	LYS	R	2	N-terminal	N/A	17.4
RPN6,195;RPN7,267	RPN6	195	RPN7	267	Between subunits	2	36357500	Common	Forward-reverse	0.916403	-0.238687	0.338858	0.72	Q	195	LYS	R	267	LYS	23.7	23.8
RPN6,300;RPN8,224	RPN6	300	RPN8	224	Between subunits	3	41763800	Common	Forward-reverse	1.40522	0.19181	0.798513	0.31	Q	300	LYS	U	224	THR	69.4	23.8
RPN6,310;RPN8,198	RPN6	310	RPN8	198	Between subunits	5	588644300	Common	Forward-reverse	1.67783	0.430291	1.05406	0.17	Q	310	SER	U	198	LYS	67.5	23.8
RPN7,2;RPN11,246	RPN7	2	RPN11	246	Between subunits	4	109167100	Common	Forward-reverse	0.818353	1.70679	1.26257	0.1	R	2	N-terminal	V	246	LYS	N/A	17.4
RPN7,2;RPN11,253	RPN7	2	RPN11	253	Between subunits	2	393770000	Common	Forward-reverse	0.631466	0.718601	0.675034	0.4	R	2	N-terminal	V	253	LYS	N/A	17.4
RPN7,2;RPN7,44	RPN7	2	RPN7	44	Within subunits	6	864880000	Common	Forward-reverse	0.775654	0.111805	0.443729	0.61	R	2	N-terminal	R	44	LYS	N/A	17.4
RPN7,2;RPN7,55	RPN7	2	RPN7	55	Within subunits	7	2609213000	Common	Forward-reverse	0.519916	-0.0250046	0.247456	0.82	R	2	N-terminal	R	55	LYS	N/A	17.4
RPN7,2;RPN7,111	RPN7	2	RPN7	111	Within subunits	4	4000195000	Common	Forward-reverse	0.52228	0.107678	0.314979	0.74	R	2	N-terminal	R	111	LYS	N/A	17.4
RPN7,2;RPN7,156	RPN7	2	RPN7	156	Within subunits	3	1740245300	Common	Forward-reverse	0.24823	0.176143	0.212186	0.85	R	2	N-terminal	R	156	LYS	N/A	17.4
RPN7,44;RPN7,55	RPN7	44	RPN7	55	Within subunits	8	6794009400	Common	Forward-reverse	0.363609	-0.096215	0.133697	0.94	R	44	LYS	R	55	LYS	17.2	17.4
RPN7,55;RPN7,105	RPN7	55	RPN7	105	Within subunits	4	49668080000	Common	Forward-reverse	0.110641	-0.0790087	0.0158163	0.93	R	55	LYS	R	105	LYS	10.2	17.4
RPN7,105;RPN7,111	RPN7	105	RPN7	111	Within subunits	2	734981900	Common	Forward-reverse	0.411481	-0.239511	0.0859851	1	R	105	LYS	R	111	LYS	9.9	17.4
RPN7,111;RPN7,152	RPN7	111	RPN7	152	Within subunits	3	314094600	Common	Forward-reverse	0.248268	0.140591	0.19443	0.87	R	111	LYS	R	152	LYS	20.7	17.4
RPN7,111;RPN7,156	RPN7	111	RPN7	156	Within subunits	3	736932600	Common	Forward-reverse	0.0510747	0.0769813	0.064028	0.98	R	111	LYS	R	156	LYS	21.5	17.4
RPN7,156;SEM1,18	RPN7	156	SEM1	18	Between subunits	2	120335600	Common	Forward-reverse	-0.702842	0.821346	0.0592519	0.98	R	156	LYS	Y	18	LYS	N/A	17.4
RPN7,156;SEM1,20	RPN7	156	SEM1	20	Between subunits	4	289625700	Common	Forward-reverse	-0.23954	0.30189	0.0311751	0.95	R	156	LYS	Y	20	LYS	N/A	17.4
RPN7,416;SEM1,20	RPN7	416	SEM1	20	Between subunits	3	392178100	Common	Forward-reverse	0.124817	0.519576	0.322196	0.73	R	416	LYS	Y	20	LYS	N/A	17.4
RPN7,416;SEM1,26	RPN7	416	SEM1	26	Between subunits	2	214256000	Common	Forward-reverse	0.169876	0.485583	0.32773	0.73	R	416	LYS	Y	26	LYS	N/A	17.4
RPN8,28;RPN11,208	RPN8	28	RPN11	208	Between subunits	11	2340315618	Common	Forward-reverse	-0.433723	-0.0810661	-0.257394	0.65	U	28	LYS	V	208	LYS	16	17.4
RPN8,86;RPN11,39	RPN8	86	RPN11	39	Between subunits	2	706660000	Common	Forward-reverse	-0.0448397	-0.232682	-0.138761	0.77	U	86	LYS	V	39	LYS	11.3	17.4
RPN8,300;RPN11,267	RPN8	300	RPN11	267	Between subunits	8	11391859000	Common	Forward-reverse	0.457109	-0.213744	0.121682	0.95	U	300	LYS	V	267	LYS	20.9	17.4
RPN8,307;RPN11,267	RPN8	307	RPN11	267	Between subunits	2	34394200	Common	Forward-reverse	-0.111729	1.91002	0.335169	0.25	U	307	LYS	V	267	LYS	31.1	17.4
RPN8,300;RPN8,307	RPN8	300	RPN8	307	Within subunits	6	3786763330	Common	Forward-reverse	-0.761506	-0.488174	-0.62484	0.34	U	300	LYS	U	307	LYS	11.1	17.4
RPN8,309;RPN8,324	RPN8	309	RPN8	324	Within subunits	2	33612600	Common	Forward-reverse	-0.646907	-1.73225	-1.18958	0.09	U	309	LYS	U	324	LYS	N/A	17.4
RPN8,82;RPN9,159	RPN8	82	RPN9	159	Between subunits	11	68840856800	Common	Forward-reverse	0.0737712	-0.211163	-0.068696	0.84	U	82	LYS	O	159	LYS	36.2	17.4
RPN8,82;RPN9,160	RPN8	82	RPN9	160	Between subunits	4	1830468000	Common	Forward-reverse	0.238914	-0.305992	-0.0335388	0.88	U	82	LYS	O	160	LYS	36.1	17.4
RPN8,86;RPN9,159	RPN8	86	RPN9	159	Between subunits	4	3900809000	Common	Forward-reverse	0.557457	-0.468555	0.0444508	0.96	U	86	LYS	O	159	LYS	31.8	17.4
RPN8,198;RPN9,382	RPN8	198	RPN9	382	Between subunits	5	960959660	Common	Forward-reverse	-1.64161	-1.14653	-1.39407	0.05	U	198	LYS	O	382	LYS	12.2	17.4
RPN8,299;SEM1,20	RPN8	299	SEM1	20	Between subunits	2	48501300	Common	Forward-reverse	0.133877	0.187182	0.16053	0.91	U	299	LYS	Y	20	LYS	N/A	17.4
RPN8,309;SEM1,20	RPN8	309	SEM1	20	Between subunits	3	40056300	Common	Forward-reverse	-1.37031	0.178339	-0.595985	0.36	U	309	LYS	Y	20	LYS	N/A	17.4
RPN9,112;RPN9,160	RPN9	112	RPN9	160	Within subunits	3	406904830	Common	Forward-reverse	0.185212	-0.566108	-0.190448	0.72	O	112	LYS	O	160	LYS	16.8	17.4
RPN9,119;RPN9,159	RPN9	119	RPN9	159	Within subunits	2	36479000	Common	Forward-reverse	-1.14946	-0.178272	-0.663868	0.32	O	119	SER	O	159	LYS	18.3	17.4
RPN3,58;RPN8,309	RPN3	58	RPN8	309	Between subunits	2	174624320	lid-enriched	Forward-reverse	-3.38131	-2.01194	-2.69663	0.000193842	S	58	LYS	U	309	LYS	N/A	17.4
RPN3,299;RPN8,299	RPN3	299	RPN8	299	Between subunits	2	16069800	lid-enriched	Forward-reverse	-1.15518	-2.27606	-1.71562	0.02	S	299	LYS	U	299	LYS	20.1	17.4
RPN6,434;RPN8,300	RPN6	434	RPN8	300	Between subunits	2	2166430000	lid-enriched	Forward-reverse	-1.40818	-2.1042	-1.75619	0.01	Q	434	TYR	U	300	LYS	N/A	17.4
RPN7,426;RPN8,300	RPN7	426	RPN8	300	Between subunits	2	75115900	lid-enriched	Forward-reverse	-1.36738	-2.70421	-2.0358	0.00450547	R	426	SER	U	300	LYS	N/A	17.4
RPN7,426;RPN8,309	RPN7	426	RPN8	309	Between subunits	4	274785600	lid-enriched	Forward-reverse	-3.7906	-3.60704	-3.69882	3.95032e-07	R	426	SER	U	309	LYS	N/A	17.4
RPN8,300;SEM1,18	RPN8	300	SEM1	18	Between subunits	4	539808690	lid-enriched	Forward-reverse	-2.92735	-0.858315	-1.89283	0.00808179	U	300	LYS	Y	18	LYS	N/A	17.4
RPN8,300;SEM1,20	RPN8	300	SEM1	20	Between subunits	6	344665100	lid-enriched	Forward-reverse	-2.00912	-1.2305	-1.61981	0.02	U	300	LYS	Y	20	LYS	N/A	17.4
RPN8,300;SEM1,26	RPN8	300	SEM1	26	Between subunits	3	116547500	lid-enriched	Forward-reverse	-1.84432	-1.4945	-1.66941	0.02	U	300	LYS	Y	26	LYS	N/A	17.4
RPN8,307;SEM1,20	RPN8	307	SEM1	20	Between subunits	3	85860440	lid-enriched	Forward-reverse	-2.1289	-1.0631	-1.596	0.02	U	307	LYS	Y	20	LYS	N/A	17.4
RPN11,267;SEM1,20	RPN11	267	SEM1	20	Between subunits	2	7479800	lid-unique	Forward-reverse	Lid	Lid	Lid	N/A	V	267	LYS	Y	20	LYS	N/A	17.4
RPN3,353;RPN3,389	RPN3	353	RPN3	389	Within subunits	18	16123168270	LP2-enriched	Forward-reverse	2.58867	2.17226	2.38047	0.0012009	S	353	LYS	S	389	LYS	10	17.4
RPN3,353;RPN7,416	RPN3	353	RPN7	416	Between subunits	5	820973520	LP2-enriched	Forward-reverse	3.4409	3.63588	3.53839	1.11635e-06	S	353	LYS	R	416	LYS	28.3	17.4
RPN3,389;RPN7,416	RPN3	389	RPN7	416	Between subunits	13	48869897520	LP2-enriched	Forward-reverse	1.73533	2.08982	1.91257	0.00989448	S	389	LYS	R	416	LYS	34.5	17.4
RPN3,389;SEM1,2	RPN3	389	SEM1	2	Between subunits	4	341873000	LP2-enriched	Forward-reverse	4.31795	3.22612	3.77204	2.00261e-07	S	389	LYS	Y	2	SER	N/A	17.4
RPN7,416;SEM1,2	RPN7	416	SEM1	2	Between subunits	2	127231400	LP2-enriched	Forward-reverse	2.50026	1.82477	2.16252	0.00337205	R	416	LYS	Y	2	SER	N/A	17.4
RPN7,416;SEM1,18	RPN7	416	SEM1	18	Between subunits	5	1128116920	LP2-enriched	Forward-reverse	2.43561	2.37831	2.40696	0.00105293	R	416	LYS	Y	18	LYS	N/A	17.4
RPN8,198;RPN9,383	RPN8	198	RPN9	383	Between subunits	2	731213000	LP2-enriched	Forward-reverse	2.95965	3.22801	3.09383	2.1992e-05	U	198	LYS	O	383	LYS	14.9	17.4
RPN3,389;RPN3,415	RPN3	389	RPN3	415	Within subunits	2	117470000	LP2-unique	Forward-reverse	LP2	LP2	LP2	N/A	S	389	LYS	S	415	SER	12.2	17.4
RPN7,2;RPN8,300	RPN7	2	RPN8	300	Between subunits	2	14522000	LP2-unique	Forward-reverse	LP2	LP2	LP2	N/A	R	2	N-terminal	U	300	LYS	N/A	17.4
RPN8,195;RPN9,382	RPN8	195	RPN9	382	Between subunits	2	39163000	LP2-unique	Forward-reverse	LP2	LP2	LP2	N/A	U	195	LYS	O	382	LYS	12.4	17.4
RPN3,485;RPN3,487	RPN3	485	RPN3	487	Within subunits	6	1202590000	Common	Forward	-0.357127	NotQuant	-0.357127	0.56	S	485	LYS	S	487	THR	N/A	17.4
RPN3,58;RPN8,307	RPN3	58	RPN8	307	Between subunits	2	274975000	Common	Forward	-0.0836654	NotQuant	-0.0836654	0.82	S	58	LYS	U	307	LYS	N/A	17.4
RPN3,58;SEM1,20	RPN3	58	SEM1	20	Between subunits	2	483330200	Common	Forward	-0.256878	NotQuant	-0.256878	0.65	S	58	LYS	Y	20	LYS	N/A	17.4
RPN3,58;SEM1,26	RPN3	58	SEM1	26	Between subunits	2	374809800	Common	Forward	-0.933681	NotQuant	-0.933681	0.17	S	58	LYS	Y	26	LYS	N/A	17.4
RPN5,11;RPN5,56	RPN5	11	RPN5	56	Within subunits	1	20425000	Common	Forward	0.33904	NotQuant	0.33904	0.72	P	11	LYS	P	56	LYS	N/A	17.4
RPN5,108;RPN8,28	RPN5	108	RPN8	28	Between subunits	1	35192600	Common	Forward	0.0257287	NotQuant	0.0257287	0.94	P	108	LYS	U	28	LYS	110.8	17.4
RPN6,149;RPN6,187	RPN6	149	RPN6	187	Within subunits	3	458390000	Common	Forward	0.158469	NotQuant	0.158469	0.91	Q	149	LYS	Q	187	LYS	9.2	17.4
RPN6,149;RPN6,323	RPN6	149	RPN6	323	Within subunits	2	334487300	Common	Forward	0.378832	NotQuant	0.378832	0.68	Q	149	LYS	Q	323	LYS	20.3	17.4
RPN6,288;RPN6,300	RPN6	288	RPN6	300	Within subunits	4	565812660	Common	Forward	0.256252	NotQuant	0.256252	0.81	Q	288	LYS	Q	300	LYS	11.7	17.4
RPN7,2;RPN11,12	RPN7	2	RPN11	12	Between subunits	3	95872000	Common	Forward	0.577429	NotQuant	0.577429	0.48	R	2	N-terminal	V	12	LYS	N/A	17.4
RPN7,225;RPN11,246	RPN7	225	RPN11	246	Between subunits	1	22505600	Common	Forward	1.3597	NotQuant	1.3597	0.07	R	225	LYS	V	246	LYS	36.7	17.4
RPN7,2;RPN7,160	RPN7	2	RPN7	160	Within subunits	4	34333000	Common	Forward	-0.697454	NotQuant	-0.697454	0.3	R	2	N-terminal	R	160	LYS	N/A	17.4
RPN7,2;RPN7,211	RPN7	2	RPN7	211	Within subunits	1	54590000	Common	Forward	0.476389	NotQuant	0.476389	0.58	R	2	N-terminal	R	211	LYS	N/A	17.4
RPN7,105;RPN7,116	RPN7	105	RPN7	116	Within subunits	1	11933800	Common	Forward	0.779459	NotQuant	0.779459	0.33	R	105	LYS	R	116	LYS	16.6	27.4
RPN7,225;RPN7,336	RPN7	225	RPN7	336	Within subunits	1	12056100	Common	Forward	-0.380305	NotQuant	-0.380305	0.54	R	225	LYS	R	336	LYS	14.3	27.4
RPN7,405;RPN7,416	RPN7	405	RPN7	416	Within subunits	2	94910000	Common	Forward	1.46872	NotQuant	1.46872	0.05	R	405	LYS	R	416	LYS	17.9	27.4
RPN8,28;RPN11,96	RPN8	28	RPN11	96	Between subunits	4	233114000	Common	Forward	0.158835	NotQuant	0.158835	0.91	U	28	LYS	V	96	LYS	19.8	27.4
RPN8,299;RPN11,267	RPN8	299	RPN11	267	Between subunits	1	11001700	Common	Forward	0.68801	NotQuant	0.68801	0.39	U	299	LYS	V	267	LYS	21.9	27.4
RPN8,309;RPN11,267	RPN8	309	RPN11	267	Between subunits	1	7073300	Common	Forward	0.783354	NotQuant	0.783354	0.32	U	309	LYS	V	267	LYS	N/A	27.4
RPN8,198;RPN8,205	RPN8	198	RPN8	205	Within subunits	1	67251000	Common	Forward	0.538397	NotQuant	0.538397	0.52	U	198	LYS	U	205	LYS	10.7	27.4
RPN8,82;RPN9,112	RPN8	82	RPN9	112	Between subunits	1	18650800	Common	Forward	0.409575	NotQuant	0.409575	0.64	U	82	LYS	O	112	LYS	37	27.4
RPN8,217;RPN9,359	RPN8	217	RPN9	359	Between subunits	1	14073400	Common	Forward	1.1099	NotQuant	1.1099	0.15	U	217	LYS	O	359	SER	N/A	23.8
RPN9,111;RPN9,160	RPN9	111	RPN9	160	Within subunits	1	49667000	Common	Forward	0.791403	NotQuant	0.791403	0.32	O	111	SER	O	160	LYS	19	23.8
RPN3,299;RPN7,416	RPN3	299	RPN7	416	Between subunits	1	100973000	lid-enriched	Forward	-2.65341	NotQuant	-2.65341	0.000243564	S	299	LYS	R	416	LYS	9.3	27.4
RPN3,389;RPN7,405	RPN3	389	RPN7	405	Between subunits	1	46903700	LP2-enriched	Forward	2.489	NotQuant	2.489	0.000694951	S	389	LYS	R	405	LYS	24	27.4
RPN8,295;RPN8,300	RPN8	295	RPN8	300	Within subunits	1	3549040	LP2-enriched	Forward	1.76359	NotQuant	1.76359	0.02	U	295	LYS	U	300	LYS	8.9	27.4
RPN6,195;RPN11,12	RPN6	195	RPN11	12	Between subunits	1	1055500	LP2-unique	Forward	LP2	NotQuant	LP2	N/A	Q	195	LYS	V	12	LYS	N/A	27.4
RPN3,98;RPN3,103	RPN3	98	RPN3	103	Within subunits	1	428280000	Common	Reverse	NotQuant	0.439256	0.439256	0.61	S	98	SER	S	103	SER	N/A	16.2
RPN3,249;RPN5,8	RPN3	249	RPN5	8	Between subunits	1	19299400	Common	Reverse	NotQuant	0.341049	0.341049	0.71	S	249	SER	P	8	LYS	N/A	23.8
RPN3,299;RPN7,426	RPN3	299	RPN7	426	Between subunits	1	40459900	Common	Reverse	NotQuant	-1.04302	-1.04302	0.13	S	299	LYS	R	426	SER	N/A	23.8
RPN5,108;RPN11,161	RPN5	108	RPN11	161	Between subunits	1	26549400	Common	Reverse	NotQuant	-0.63549	-0.63549	0.34	P	108	LYS	V	161	THR	122.5	23.8
RPN5,56;RPN5,147	RPN5	56	RPN5	147	Within subunits	1	123328000	Common	Reverse	NotQuant	0.238621	0.238621	0.82	P	56	LYS	P	147	LYS	33.2	27.4
RPN5,105;RPN5,318	RPN5	105	RPN5	318	Within subunits	6	222850000	Common	Reverse	NotQuant	0.613884	0.613884	0.45	P	105	LYS	P	318	TYR	51.8	27.9
RPN5,105;RPN6,195	RPN5	105	RPN6	195	Between subunits	1	19186100	Common	Reverse	NotQuant	0.648711	0.648711	0.42	P	105	LYS	Q	195	LYS	70.5	27.4
RPN5,148;RPN6,195	RPN5	148	RPN6	195	Between subunits	1	6350690	Common	Reverse	NotQuant	-0.326013	-0.326013	0.58	P	148	LYS	Q	195	LYS	58.7	27.4
RPN5,105;RPN7,2	RPN5	105	RPN7	2	Between subunits	1	28663000	Common	Reverse	NotQuant	0.202166	0.202166	0.87	P	105	LYS	R	2	N-terminal	N/A	17.4
RPN5,292;RPN9,140	RPN5	292	RPN9	140	Between subunits	1	11681600	Common	Reverse	NotQuant	-1.38855	-1.38855	0.05	P	292	LYS	O	140	LYS	25.2	27.4
RPN6,129;RPN7,2	RPN6	129	RPN7	2	Between subunits	1	529160000	Common	Reverse	NotQuant	0.163868	0.163868	0.91	Q	129	LYS	R	2	N-terminal	N/A	17.4
RPN7,416;SEM1,17	RPN7	416	SEM1	17	Between subunits	1	5321730	Common	Reverse	NotQuant	-0.0288834	-0.0288834	0.88	R	416	LYS	Y	17	THR	N/A	23.8
RPN8,300;RPN8,309	RPN8	300	RPN8	309	Within subunits	1	35562000	Common	Reverse	NotQuant	0.410377	0.410377	0.64	U	300	LYS	U	309	LYS	N/A	27.4
RPN8,43;RPN9,113	RPN8	43	RPN9	113	Between subunits	1	513240000	Common	Reverse	NotQuant	-0.898945	-0.898945	0.19	U	43	SER	O	113	LYS	31.1	23.8
