# Supplementary material for: A Single α Helix Drives Extensive Remodeling of the Proteasome Lid and Completion of Regulatory Particle Assembly
Source: Cell. 2015 Oct 8;163(2):432–44. doi: 10.1016/j.cell.2015.09.022 (PMC4601081; doi:10.1016/j.cell.2015.09.022)
Supplement: Data S1. Pymol Session File of PDB 4CR2 Displaying All Detected Cross-links that Can Be Mapped onto the Proteasome Pseudoatomic Structure, Related to Figures 2 and 3 [file mmc3.zip]

Archive with 1 entries (1 files):
- CELL-D-15-00662_4CR2_Lid_xlinks_Final.pse
